# Supplementary material for: Principles and framework for assessing the risk of bias for studies included in comparative quantitative environmental systematic reviews
Source: Environ Evid. Author manuscript; Available in PMC 2024 Jan 23. (PMC10805236; doi:10.1186/s13750-022-00264-0)
Supplement: s1 — Additional file 1. Frequency of critical appraisal in a random sample of 50 environmental management systematic reviews. [file NIHMS1948588-supplement-s1.xlsx]

## Sheet: Methods
Additional file 1 Frequency of critical appraisal in a random sample of 50 environmental management systematic reviews
Methods
The CEEDER Database of evidence reviews				was searched for all evidence reviews that described themselves as a "systematic review" in the title and/or abstract
To reduce the risk of including weak, non-systematic reviews, only the specific term "systematic review" was used as a search term in CEEDER (i.e. not terms such as "systematic literature review" or "systematic evidence review", etc)
The search results were then sorted into a random order (see Data worksheet)
The full text was obtained for each sytematic review, including any supplementary material, where available
Once the full text version had been acquired for the first 50 available systematic reviews the remaining systematic reviews in the random list were discarded
Each of the 50 randomly-selected systematic reviews was scrutinised on its full text to determine whether critical appraisal had been conducted
The critical appraisal could be described as quality assessment, validity assessment, or risk of bias assessment
Results
Results are shown in the Data worksheet
The random sample comprised 7 CEE systematic reviews (published in the journal Environmental Evidence) and 43 non-CEE systematic reviews (published in other journals)
Limitations
Evidence reviews that claim to be a "systematic review" may not necessarily meet the full methodological criteria of a systematic review [1]. We did not formally assess each review on whether it met full systematic review standards
(other than relating to critical appraisal), i.e. we make an assumption that the sample described here approximates a sample of systematic reviews. A more detailed study, with a larger sample size, would be helpful to clarify the extent
to which critical appraisal is reported in "true" systematic reviews. (Note that, by definition, any evidence review that does not report critical appraisal would not be a full systematic review and therefore should not be described as such).
Reference
1. Haddaway NR, Land M, Macura B (2017). "A little learning is a dangerous thing": A call for better understanding of the term "systematic review". Environment International 2017; 99:356-360.

## Sheet: Data
Article ID	Title	Author	Publication year	Abstract	Source	LINK	Stated to be "systematic review" in title	Stated to be "systematic review" in abstract	CEE review (published in Environmental Evidence journal)	Conducted critical appraisal
1194.41	Research Progress on Changes in Land Use and Land Cover in the Western Himalayas (India) and Effects on Ecosystem Services	Mondal, P. P.; Zhang, Y. L.	2018	Western Himalaya is an important region in terms of its enriched biodiversity and immense ecosystem services (ESS). However, its biodiversity and ESS are under tremendous pressure from rapid population growth, developmental activities, unplanned urbanization, agricultural expansion, climate change, and the associated changes in land use and land cover (LULC). This study provides a systematic revi…	Sustainability	<a href='https://dx.doi.org/10.3390/su10124504' target='_blank'>10.3390/su10124504</a>	0	1	0	0
200655	Bioremediation and microbial degradation of benzo[a]pyrene in aquatic environments: a systematic review	Mortazavi Mehrizi, M.; Yousefinejad, S.; Jafari, S.; Baghapour, M.A.; Karimi, A.; Mahvi, A.H.; Jahangiri, M.	2020	Benzo[a]pyrene (BaP) is found as an important contaminant in water, air and soil. It can be eliminated through biological removal. The present systematic review aimed to identify the most efficient method for biological removal of BaP from aquatic environments. This systematic review was conducted in 2019, using the PRISMA (Preferred Reporting Items for Systematic Reviews and Meta-Analysis) Check…	International Journal of Environmental Analytical Chemistry	<a href='https://dx.doi.org/10.1080/03067319.2020.1770743' target='_blank'>10.1080/03067319.2020.1770743</a>	1	1	0	0
200334	The impact of environmental changes on the yield and nutritional quality of fruits, nuts and seeds: A systematic review	Alae-Carew, C.; Nicoleau, S.; Bird, F. A.; Hawkins, P.; Tuomisto, H. L.; Haines, A.; Dangour, A. D.; Scheelbeek, P. F. D.	2020	Background: Environmental changes are predicted to threaten human health, agricultural production and food security. Whilst their impact has been evaluated for major cereals, legumes and vegetables, no systematic evidence synthesis has been performed to date evaluating impact of environmental change on fruits, nuts and seeds (FN&S) - valuable sources of nutrients and pivotal in reducing risks of …	Environmental Research Letters	<a href='https://dx.doi.org/10.1088/1748-9326/ab5cc0' target='_blank'>10.1088/1748-9326/ab5cc0</a>	1	0	0	1		Conducted critical appraisal :
200212	Comprehensive systematic review and meta-analysis of dyes adsorption by carbon-based adsorbent materials: Classification and analysis of last decade studies	Azari, A.; Nabizadeh, R.; Nasseri, S.; Mahvi, A.H.; Mesdaghinia, A.R.	2020	Carbon-based materials and their modifications have received significant attention over the last decades given the outstanding adsorption behavior toward various dyes from aqueous solutions. In this systematic review and meta-analysis, the adsorption capability of dyes on carbon-based adsorbent materials (CBAMs) has been compiled. Further, the effects of process variables i.e., pH, adsorbent dosa…	Chemosphere	<a href='https://dx.doi.org/10.1016/j.chemosphere.2020.126238' target='_blank'>10.1016/j.chemosphere.2020.126238</a>	1	1	0	1
1099.32	A systematic review of the socio-economic impacts of large-scale tree plantations, worldwide	MalkamÃ¤ki, A.; D'Amato, D.; Hogarth, N. J.; Kanninen, M.; Pirard, R.; Toppinen, A.; Zhou, Wen	2018	Since their widespread introduction in the 1980s, large-scale tree plantations have seen contestations over their socio-economic impacts. With the establishment of new plantations on the rise, a review of the literature examining their impacts on local communities is needed to inform policies and practices. In this systematic review, we followed an a priori protocol to reduce the selection biases…	Global Environmental Change	<a href='https://dx.doi.org/10.1016/j.gloenvcha.2018.09.001' target='_blank'>10.1016/j.gloenvcha.2018.09.001</a>	1	1	0	1		All systematic reviews* (N=50)				18/50 = 36%
939.192	The effects of forest restoration on ecosystem carbon in western North America: A systematic review	James, J.N.; Kates, N.; Kuhn, C.D.; Littlefield, C.E.; Miller, C.W.; Bakker, J.D.; Butman, D.E.; Haugo, R.D.	2018	Ecological restoration has become an overarching management paradigm for sustaining the health and resilience of forests across western North America. Restoration often involves mechanical thinning to promote development of complex habitats in moist, productive forests and mechanical thinning with prescribed fire to reduce fuels and restore natural disturbance regimes in dry, fire prone forests. …	Forest Ecology and Management	<a href='https://dx.doi.org/10.1016/j.foreco.2018.07.029' target='_blank'>10.1016/j.foreco.2018.07.029</a>	1	1	0	0		CEE systematic reviews (N=7)				7/7 = 100%
200650	Can linear transportation infrastructure verges constitute a habitat and/or a corridor for vertebrates in temperate ecosystems? A systematic review	Ouedraogo, D. Y.; Villemey, A.; Vanpeene, S.; Coulon, A.; Azambourg, V.; Hulard, M.; Guinard, E.; Bertheau, Y.; De Lachapelle, F. F.; Rauel, V.; Le Mitouard, E.; Jeusset, A.; Vargac, M.; Witte, I.; Jactel, H.; Touroult, J.; Reyjol, Y.; Sordello, R.	2020	Background: Linear transportation infrastructures (roads, railways, oil and gas pipelines, powerlines and waterways) generate well documented fragmenting effects on species habitats. However, the potential of verges of linear transportation infrastructures (road and railway embankments, strips of grass under power lines or above buried pipelines, or waterway banks) as habitat or corridor for biod…	Environmental Evidence	<a href='https://dx.doi.org/10.1186/s13750-020-00196-7' target='_blank'>10.1186/s13750-020-00196-7</a>	1	0	1	1		Non-CEE systematic reviews* (N=43)				11/43 = 26%
500.103	Spotted Owls and forest fire: a systematic review and meta-analysis of the evidence	Lee, Derek E.	2018	Forest and Spotted Owl management documents often state that severe wildfire is a cause of recent declines in populations of Spotted Owls and that mixed-severity fires (5-70% of burned area in high severity patches with >75% mortality of dominant vegetation) pose a primary threat to Spotted Owl population viability. This systematic review and meta-analysis summarize all available scientific liter…	ECOSPHERE	<a href='https://dx.doi.org/10.1002/ecs2.2354' target='_blank'>10.1002/ecs2.2354</a>	1	1	0	0
190630	Biological control of the coffee berry borer: Main natural enemies, control success, and landscape influence	Escobar-RamÃ­rez, S.; Grass, I.; Armbrecht, I.; Tscharntke, T.	2019	Coffee is one of the most important commodities globally and the Coffee Berry Borer (CBB) is its main pest, causing losses of more than half a billion dollars annually. In this systematic review, we quantify the available evidence of successful biological control in coffee agroforestry. There is a recent research trend of switching from the traditional focus on classical biological control to con…	Biological Control	<a href='https://dx.doi.org/10.1016/j.biocontrol.2019.05.011' target='_blank'>10.1016/j.biocontrol.2019.05.011</a>	0	1	0	0
367.886	The health benefits of the great outdoors: A systematic review and meta- analysis of greenspace exposure and health outcomes	Twohig-Bennett, Caoimhe; Jones, Andy	2018	Background: The health benefits of greenspaces have demanded the attention of policymakers since the 1800s. Although much evidence suggests greenspace exposure is beneficial for health, there exists no systematic review and meta-analysis to synthesise and quantify the impact of greenspace on a wide range of health outcomes. Objective: To quantify evidence of the impact of greenspace on a wide ran…	ENVIRONMENTAL RESEARCH	<a href='https://dx.doi.org/10.1016/j.envres.2018.06.030' target='_blank'>10.1016/j.envres.2018.06.030</a>	1	0	0	1	* Assuming that articles that claimed to be systematic reviews were true
190132	The effectiveness of non-native fish removal techniques in freshwater ecosystems: a systematic review	Rytwinski, T.; Taylor, J. J.; Donaldson, L. A.; Britton, J. R.; Browne, D. R.; Gresswell, R. E.; Lintermans, M.; Prior, K. A.; Pellatt, M. G.; Vis, C.; Cooke, S. J.	2019	In aquatic systems, biological invasions can result in adverse ecological effects. Management techniques available for non-native fish removal programs (including eradication and population size control) vary widely, but include chemicals, harvest regimes, physical removal, or biological control. For management agencies, deciding on what non-native fish removal program to use has been challenging…	Environmental Reviews	<a href='https://dx.doi.org/10.1139/er-2018-0049' target='_blank'>10.1139/er-2018-0049</a>	1	1	0	1	systematic reviews - see Methods tab for explanation
200383	The effects of elevated atmospheric carbon dioxide CO2 on micronutrient concentration, specifically iron (Fe) and zinc (Zn) in rice; a systematic review	Chumley, H.; Hewlings, S.	2020	Atmospheric carbon dioxide (CO2) levels have reached an all-time high, contributing to increased average temperature, more frequent and severe weather patterns, increasing sea levels, and the acidification of the ocean. Increasing levels of atmospheric CO2 are also showing a negative impact on staple food crops, such as rice. In addition to added heat stresses decreasing growth and productivity o…	Journal of Plant Nutrition	<a href='https://dx.doi.org/10.1080/01904167.2020.1739303' target='_blank'>10.1080/01904167.2020.1739303</a>	1	1	0	0
190615	Effects of boat traffic and mooring infrastructure on aquatic vegetation: A systematic review and meta-analysis	Sagerman, J.; Hansen, J.P.; WikstrÃ¶m, S.A.	2019	Sustainable management of coastal and inland water areas requires knowledge of how tourism and recreation affects the ecosystems. Here, we present the first systematic review and meta-analysis to quantify to what extent recreational boat traffic and infrastructure for mooring affect the abundance of submerged vegetation on soft bottoms. Our systematic search yielded 25 studies containing data on …	Ambio	<a href='https://dx.doi.org/10.1007/s13280-019-01215-9' target='_blank'>10.1007/s13280-019-01215-9</a>	1	1	0	0
200047	Exploring the potential of vineyards for biodiversity conservation and delivery of biodiversity-mediated ecosystem services: A global-scale systematic review	Paiola, A.; Assandri, G.; Brambilla, M.; Zottini, M.; Pedrini, P.; Nascimbene, J.	2020	Vineyards are experiencing strong expansion and management intensification worldwide, especially in areas with a Mediterranean climate, which are often characterized by a high conservation value. This is posing concerns about their environmental impact and it is fostering research on biodiversity patterns and ecosystem services in this agroecosystem. With this systematic review, we aim at providi…	Science of the Total Environment	<a href='https://dx.doi.org/10.1016/j.scitotenv.2019.135839' target='_blank'>10.1016/j.scitotenv.2019.135839</a>	1	1	0	0
1210.44	The response of the marine nitrogen cycle to ocean acidification	Wannicke, N.; Frey, C.; Law, C. S.; Voss, M.	2018	Ocean acidification (OA), arising from the influx of anthropogenically generated carbon, poses a massive threat to the ocean ecosystems. Our knowledge of the effects of elevated anthropogenic CO2 in marine waters and its effect on the performance of single species, trophic interactions, and ecosystems is increasing rapidly. However, our understanding of the biogeochemical cycling of nutrients suc…	Global Change Biology	<a href='https://dx.doi.org/10.1111/gcb.14424' target='_blank'>10.1111/gcb.14424</a>	0	1	0	0
190327	Effects of forest bathing (shinrin-yoku) on levels of cortisol as a stress biomarker: a systematic review and meta-analysis	Antonelli, M.; Barbieri, G.; Donelli, D.	2019	Forest bathing is a traditional practice characterized by visiting a forest and breathing its air. This review aims to investigate the effects of forest bathing on levels of salivary or serum cortisol as a stress biomarker in order to understand whether forest bathing can reduce stress. Medline/PubMed, Embase, Scopus, Web of Science, Cochrane Library, and Google Scholar were systematically search…	International Journal of Biometeorology	<a href='https://dx.doi.org/10.1007/s00484-019-01717-x' target='_blank'>10.1007/s00484-019-01717-x</a>	1	1	0	1
1302.53	Response of benthic fauna to experimental bottom fishing: A global meta-analysis	Sciberras, M.; Hiddink, J. G.; Jennings, S.; Szostek, C. L.; Hughes, K. M.; Kneafsey, B.; Clarke, L. J.; Ellis, N.; Rijnsdorp, A. D.; McConnaughey, R. A.; Hilborn, R.; Collie, J. S.; Pitcher, C. R.; Amoroso, R. O.; Parma, A. M.; Suuronen, P.; Kaiser, M. J.	2018	Bottom-contact fishing gears are globally the most widespread anthropogenic sources of direct disturbance to the seabed and associated biota. Managing these fishing disturbances requires quantification of gear impacts on biota and the rate of recovery following disturbance. We undertook a systematic review and meta-analysis of 122 experiments on the effects-of-bottom fishing to quantify the remov…	Fish and Fisheries	<a href='https://dx.doi.org/10.1111/faf.12283' target='_blank'>10.1111/faf.12283</a>	0	1	0	0
190530	Systematic Review of Toxicity Removal by Advanced Wastewater Treatment Technologies via Ozonation and Activated Carbon	Volker, J.; Stapf, M.; Miehe, U.; Wagner, M.	2019	Upgrading wastewater treatment plants (WWTPs) with advanced technologies is one key strategy to reduce micropollutant emissions. Given the complex chemical composition of wastewater, toxicity removal is an integral parameter to assess the performance of WWTPs. Thus, the goal of this systematic review is to evaluate how effectively ozonation and activated carbon remove in vitro and in vivo toxicit…	Environmental Science & Technology	<a href='https://dx.doi.org/10.1021/acs.est.9b00570' target='_blank'>10.1021/acs.est.9b00570</a>	1	1	0	0
1346.54	Dissecting the null model for biological invasions: A meta-analysis of the propagule pressure effect	Cassey, P.; Delean, S.; Lockwood, J.L.; Sadowski, J.S.; Blackburn, T.M.	2018	A consistent determinant of the establishment success of alien species appears to be the number of individuals that are introduced to found a population (propagule pressure), yet variation in the form of this relationship has been largely unexplored. Here, we present the first quantitative systematic review of this form, using Bayesian meta-analytical methods. The relationship between propagule p…	PLoS Biology	<a href='https://dx.doi.org/10.1371/journal.pbio.2005987' target='_blank'>10.1371/journal.pbio.2005987</a>	0	1	0	0
513.107	Influence of technical maintenance measures on ecological status of agricultural lowland rivers - Systematic review and implications for river management	Baczyk, Anna; Wagner, Maciej; Okruszko, Tomasz; Grygoruk, Mateusz	2018	Intensification of agriculture and ongoing urban sprawl exacerbate pressures on rivers. Small rivers in agricultural landscapes are especially exposed to excessive technical actions implemented in order to allow for harvesting river water for irrigation, draining agricultural water and receiving sewage. Regular dredging and macrophyte removal strongly interfere with the global need for preserving…	SCIENCE OF THE TOTAL ENVIRONMENT	<a href='https://dx.doi.org/10.1016/j_scitotenv.2018.01.235' target='_blank'>10.1016/j_scitotenv.2018.01.235</a>	1	0	0	0
190954	Root and shoot competition lead to contrasting competitive outcomes under water stress: A systematic review and meta-analysis	Foxx, A.J.; Fort, F.	2019	Background Competition is a critical process that shapes plant communities and interacts with environmental constraints. There are surprising knowledge gaps related to mechanisms that belie competitive processes, though important to natural communities and agricultural systems: the contribution of different plant parts on competitive outcomes and the effect of environmental constraints on these o…	PLoS ONE	<a href='https://dx.doi.org/10.1371/journal.pone.0220674' target='_blank'>10.1371/journal.pone.0220674</a>	1	1	0	0
190845	The Efficiency of Constructed Wetlands and Algae Tanks for the Removal of Pharmaceuticals and Personal Care Products (PPCPs): a Systematic Review	Rabello, V. M.; Teixeira, Lcrs; Goncalves, A. P. V.; Salomao, A. L. D.	2019	Constructed wetlands (CWs) and algae tanks are regarded as promising polishing steps to treat wastewaters for the removal of persistent organic pollutants, such as pharmaceuticals and personal care products (PPCPs). In this systematic review, we provide a synthesis of the relationship between the presence of the most widely studied PPCPs in domestic wastewater and the conformation of the CWs and …	Water Air and Soil Pollution	<a href='https://dx.doi.org/10.1007/s11270-019-4304-9' target='_blank'>10.1007/s11270-019-4304-9</a>	1	1	0	0
190737	Contaminant-induced behavioural changes in amphibians: A meta-analysis	Sievers, M.; Hale, R.; Parris, K.M.; Melvin, S.D.; LanctÃ´t, C.M.; Swearer, S.E.	2019	Environmental contamination contributes to the threatened status of many amphibian populations. Many contaminants alter behaviour at concentrations commonly experienced in the environment, with negative consequences for individual fitness, populations and communities. A comprehensive, quantitative evaluation of the behavioural sensitivity of amphibians is warranted to better understand the popula…	Science of the Total Environment	<a href='https://dx.doi.org/10.1016/j.scitotenv.2019.07.376' target='_blank'>10.1016/j.scitotenv.2019.07.376</a>	0	1	0	0
200711	Manipulating water for amphibian conservation	Mathwin, R.; Wassens, S.; Young, J.; Ye, Q. F.; Bradshaw, C. J. A.	2020	Amphibian populations globally are in decline. One great threat is the abstraction of water resources that alter surface-water hydrology. Conservation actions aimed at restoring or manipulating surface water are employed as a management tool, but empirical evidence on the effectiveness of these approaches is scarce. In this systematic review, we summarized the global experience of manipulating wa…	Conservation Biology	<a href='https://dx.doi.org/10.1111/cobi.13501' target='_blank'>10.1111/cobi.13501</a>	0	1	0	0
930.185	Offstream watering points for cattle: Protecting riparian ecosystems and improving water quality?	Malan, J.-A.C.; Flint, N.; Jackson, E.L.; Irving, A.D.; Swain, D.L.	2018	A healthy riparian ecosystem is essential to maintain instream water quality, decrease stream bank erosion, increase bank stability and prevent soil loss within river systems, which in turn may affect coastal water quality. The presence of cattle within the riparian zone is a common feature of grazing ventures, but can negatively impact on the functionality of riparian ecosystems. Therefore, the …	Agriculture, Ecosystems and Environment	<a href='https://dx.doi.org/10.1016/j.agee.2018.01.013' target='_blank'>10.1016/j.agee.2018.01.013</a>	0	1	0	0
190945	Efficacy of organic amendments to control Meloidogyne spp. in crops: a systematic review and meta-analysis	Peiris, P. U. S.; Li, Y. J.; Brown, P.; Xu, C. Y.	2019	Purpose The aim of this meta-analysis and review study was to identify the original research works done on use of organic amendments against root-knot nematodes and to quantitatively analyse the effect of different organic amendment types, such as animal manure, composts, plant derivatives and plant residues, on root-knot nematodes in crops. Materials and methods The original studies conducted on…	Journal of Soils and Sediments	<a href='https://dx.doi.org/10.1007/s11368-019-02498-x' target='_blank'>10.1007/s11368-019-02498-x</a>	1	0	0	0
314	Manipulating ungulate herbivory in temperate and boreal forests: Effects on vegetation and invertebrates. A systematic review	Bernes, C.; Macura, B.; Jonsson, B.G.; Junninen, K.; MÃ¼ller, J.; SandstrÃ¶m, J.; LÃµhmus, A.; Macdonald, E.	2018	Background: Livestock grazing and 'overabundance' of large wild herbivores in forested areas have long been perceived as conflicting with the aims of both silviculture and forest conservation; however, certain kinds of herbivory can help to maintain habitat values in forest ecosystems. Management of mammalian herbivory in protected forests can, therefore, be a critical tool for biodiversity conse…	Environmental Evidence	<a href='https://dx.doi.org/10.1186/s13750-018-0125-3 ' target='_blank'>10.1186/s13750-018-0125-3 </a>	1	1	1	1
216	Tillage intensity affects total SOC stocks in boreo-temperate regions only in the topsoilâ€”A systematic review using an ESM approach	Meurer, K.H.E.; Haddaway, N.R.; Bolinder, M.A.; KÃ¤tterer, T.	2018	Shifting from high intensity (HT) to intermediate intensity (IT) or no tillage (NT) practices has been credited as being a promising agricultural management option towards climate change mitigation due to carbon (C) sequestration in the soil. The consequences of conversion from HT to mainly NT on soil organic carbon (SOC) have been subject to a number of meta-analyses revealing either a positive …	Earth-Science Reviews	<a href='https://dx.doi.org/10.1016/j.earscirev.2017.12.015 ' target='_blank'>10.1016/j.earscirev.2017.12.015 </a>	1	1	0	0
1031.29	A systematic evidence review of the effect of climate change on malaria in Iran	Babaie, J.; Barati, M.; Azizi, M.; Ephtekhari, A.; Sadat, S. J.	2018	Climate is an effective factor in the ecological structure which plays an important role in control and outbreak of the diseases caused by biological factors like malaria. With regard to the occurring climatic change, this study aimed to review the effects of climate change on malaria in Iran. In this systematic review, Cochrane, PubMed and ScienceDirect (as international databases), SID and Magi…	Journal of Parasitic Diseases	<a href='https://dx.doi.org/10.1007/s12639-018-1017-8' target='_blank'>10.1007/s12639-018-1017-8</a>	0	1	0	0
950.199	A review of conservation agriculture research in South Africa	Swanepoel, C.M.; Swanepoel, L.H.; Smith, H.J.	2018	Conservation agriculture (CA) is advocated as a sustainable farming method to improve soil health, increase crop yields and food security, while reducing input costs. In South Africa, a country with low rainfall, limited agricultural lands and a large smallholder farming community, implementing CA is imperative. To investigate the research status of CA in South Africa, a systematic review of avai…	South African Journal of Plant and Soil	<a href='https://dx.doi.org/10.1080/02571862.2017.1390615' target='_blank'>10.1080/02571862.2017.1390615</a>	0	1	0	0
200289	How effective are strategies to control the dissemination of antibiotic resistance in the environment? A systematic review	Goulas, A.; Belhadi, D.; Descamps, A.; Andremont, A.; Benoit, P.; Courtois, S.; Dagot, C.; Grall, N.; Makowski, D.; Nazaret, S.; Nelieu, S.; Patureau, D.; Petit, F.; Roose-Amsaleg, C.; Vittecoq, M.; Livoreil, B.; Laouenan, C.	2020	Background Antibiotic resistance is a major concern for public and environmental health. The role played by the environment in disseminating resistance is increasingly considered, as well as its capacity for mitigation. We reviewed the literature on strategies to control dissemination of antibiotic-resistant bacteria (ARB), antibiotic resistance genes (ARG) and mobile genetic elements (MGE) in th…	Environmental Evidence	<a href='https://dx.doi.org/10.1186/s13750-020-0187-x' target='_blank'>10.1186/s13750-020-0187-x</a>	1	1	1	1
190437	The effectiveness of spawning habitat creation or enhancement for substrate-spawning temperate fish: a systematic review	Taylor, J. J.; Rytwinski, T.; Bennett, J. R.; Smokorowski, K. E.; Lapointe, N. W. R.; Janusz, R.; Clarke, K.; Tonn, B.; Walsh, J. C.; Cooke, S. J.	2019	Background: Habitat is the foundation for healthy and productive fisheries. For fish that require substrate for spawning, lack of appropriate spawning substrate is inherently limiting and a lack of access to suitable spawning habitat will lead to population collapse. To ensure management resources are being allocated wisely and conservation targets are being achieved, there is an increased need t…	Environmental Evidence	<a href='https://dx.doi.org/10.1186/s13750-019-0162-6' target='_blank'>10.1186/s13750-019-0162-6</a>	1	1	1	1
190451	Psycho-Physiological Stress Recovery in Outdoor Nature-Based Interventions: A Systematic Review of the Past Eight Years of Research	Corazon, S. S.; Sidenius, U.; Poulsen, D. V.; Gramkow, M. C.; Stigsdotter, U. K.	2019	Background: In modern, urban daily life, natural environments are increasingly recognized as an important resource for stress recovery and general well-being. Aim: the present review aims to provide an overview and synthesis of the past eight years' research into the psycho-physiological effects of outdoor nature-based interventions, related to stress recovery. Method: a structured search was per…	International Journal of Environmental Research and Public Health	<a href='https://dx.doi.org/10.3390/ijerph16101711' target='_blank'>10.3390/ijerph16101711</a>	1	0	0	1
494.101	How does roadside vegetation management affect the diversity of vascular plants and invertebrates? A systematic review	Jakobsson, Simon; Bernes, Claes; Bullock, James M.; Verheyen, Kris; Lindborg, Regina	2018	Background: With appropriate management, based on vegetation removal that reverses late-successional vegetation stages, roadsides can support high levels of biodiversity. However, current recommendations for roadside management to conserve or restore biodiversity are largely based on research on non-roadside grassland habitats, and much of the evidence on how roadside management practices affect …	ENVIRONMENTAL EVIDENCE	<a href='https://dx.doi.org/10.1186/s13750-018-0129-z' target='_blank'>10.1186/s13750-018-0129-z</a>	1	1	1	1
515.108	To what extent do mesophotic coral ecosystems and shallow reefs share species of conservation interest? A systematic review	Laverick, Jack H.; Piango, Shanice; Andradi-Brown, Dominic A.; Exton, Dan A.; Bongaerts, Pim; Bridge, Tom C. L.; Lesser, Michael P.; Pyle, Richard L.; Slattery, Marc; Wagner, Daniel; Rogers, Alex D.	2018	Background: Globally, shallow-water coral reef biodiversity is at risk from a variety of threats, some of which may attenuate with depth. Mesophotic coral ecosystems (MCEs), occurring from 30 to 40 m and deeper in tropical locations, have been subject to a surge of research this century. Though a number of valuable narrative reviews exist, a systematic quantitative synthesis of published MCE stud…	ENVIRONMENTAL EVIDENCE	<a href='https://dx.doi.org/10.1186/s13750-018-0127-1' target='_blank'>10.1186/s13750-018-0127-1</a>	1	1	1	1
213	What is the effect of phasing out long-chain per- and polyfluoroalkyl substances on the concentrations of perfluoroalkyl acids and their precursors in the environment? A systematic review	Land, M.; De Wit, C.A.; Bignert, A.; Cousins, I.T.; Herzke, D.; Johansson, J.H.; Martin, J.W.	2018	Background: There is a concern that continued emissions of man-made per- and polyfluoroalkyl substances (PFASs) may cause environmental and human health effects. Now widespread in human populations and in the environment, several PFASs are also present in remote regions of the world, but the environmental transport and fate of PFASs are not well understood. Phasing out the manufacture of some typ…	Environmental Evidence	<a href='https://dx.doi.org/10.1186/s13750-017-0114-y ' target='_blank'>10.1186/s13750-017-0114-y </a>	1	0	1	1
190866	Global meta-analysis reveals that invertebrate diversity is higher in permanent than in temporary lentic water bodies	Anton-Pardo, M.; Ortega, J. C. G.; Melo, A. S.; Bini, L. M.	2019	One of the main constraints affecting invertebrate diversity in many freshwater lentic habitats is the presence of a dry phase which forces aquatic organisms to avoid this period through the migration to other water bodies or the production of resting stages. Field studies show contradictory results when comparing invertebrate diversity in permanent (PW) and temporary lentic waters (TW). Our obje…	Freshwater Biology	<a href='https://dx.doi.org/10.1111/fwb.13409' target='_blank'>10.1111/fwb.13409</a>	0	1	0	0
190801	Effects of Public Green Space on Acute Psychophysiological Stress Response: A Systematic Review and Meta-Analysis of the Experimental and Quasi-Experimental Evidence	Mygind, L.; Kjeldsted, E.; Hartmeyer, R.; Mygind, E.; Stevenson, M. P.; Quintana, D. S.; Bentsen, P.	2019	Contact with nature is widely considered to ameliorate psychological stress, but the empirical support for a causal link is limited. We conducted a systematic review to synthesize and critically assess the evidence. Six electronic databases were searched. Twenty-six studies evaluated the difference between the effect of natural environments and that of a suitable control on the acute psychophysio…	Environment and Behavior	<a href='https://dx.doi.org/10.1177/0013916519873376' target='_blank'>10.1177/0013916519873376</a>	1	1	0	1
254	Diverse effects of invasive ecosystem engineers on marine biodiversity and ecosystem functions: A global review and meta-analysis	Guy-Haim, T.; Lyons, D.A.; Kotta, J.; Ojaveer, H.; QueirÃ³s, A.M.; Chatzinikolaou, E.; Arvanitidis, C.; Como, S.; Magni, P.; Blight, A.J.; Orav-Kotta, H.; Somerfield, P.J.; Crowe, T.P.; Rilov, G.	2018	Invasive ecosystem engineers (IEE) are potentially one of the most influential types of biological invaders. They are expected to have extensive ecological impacts by altering the physicalâ€“chemical structure of ecosystems, thereby changing the rules of existence for a broad range of resident biota. To test the generality of this expectation, we used a global systematic review and meta-analysis …	Global Change Biology	<a href='https://dx.doi.org/10.1111/gcb.14007 ' target='_blank'>10.1111/gcb.14007 </a>	0	1	0	0
391.912	The relationship between greenspace and the mental wellbeing of adults: A systematic review	Houlden, Victoria; Weich, Scott; de Albuquerque, Joao Porto; Jarvis, Stephen; Rees, Karen	2018	Introduction The view that interacting with nature enhances mental wellbeing is commonplace, despite a dearth of evidence or even agreed definitions of `nature'. The aim of this review was to systematically appraise the evidence for associations between greenspace and mental wellbeing, stratified by the different ways in which greenspace has been conceptualised in quantitative research. Methods W…	PLOS ONE	<a href='https://dx.doi.org/10.1371/journal.pone.0203000' target='_blank'>10.1371/journal.pone.0203000</a>	1	0	0	1
200773	Invasive alien species and local communities in socio-ecological production landscapes and seascapes: A systematic review and analysis	Kelsch, A.; Takahashi, Y.; Dasgupta, R.; Mader, A.D.; Johnson, B.A.; Kumar, P.	2020	Effective management of invasive alien species (IAS) requires comprehensive stakeholder engagement and a clear understanding of how people interact with these species. Such interactions are particularly complex in socio-ecological production landscapes and seascapes (SEPLS), where local communities and their environment are highly inter-dependent. We reviewed the scientific literature to determin…	Environmental Science and Policy	<a href='https://dx.doi.org/10.1016/j.envsci.2020.06.014' target='_blank'>10.1016/j.envsci.2020.06.014</a>	1	0	0	0
190158	Effects of pharmaceuticals used to treat salmon lice on non-target species: Evidence from a systematic review	Urbina, M. A.; Cumillaf, J. P.; Paschke, K.; Gebauer, P.	2019	Aquaculture is currently one of the best prospects to helpmeet the growing need for protein in the human diet. However, aquaculture development and production result in consequences for the environment and also impact other productive activities. Salmon and trout cage culture has required the use of large quantities of pharmaceuticals in order to control outbreaks and the persistence of different…	Science of the Total Environment	<a href='https://dx.doi.org/10.1016/j.scitotenv.2018.08.334' target='_blank'>10.1016/j.scitotenv.2018.08.334</a>	1	0	0	0
200798	A Systematic Review of the Effects of Arbuscular Mycorrhizal Fungi on Root-Lesion Nematodes,Pratylenchusspp	Gough, E. C.; Owen, K. J.; Zwart, R. S.; Thompson, J. P.	2020	Root-lesion nematodes (Pratylenchusspp.) and arbuscular mycorrhizal fungi (AMF) occupy the same ecological niche in the phytobiome of many agriculturally important crops. Arbuscular mycorrhizal fungi can enhance the resistance or tolerance of a plant toPratylenchusand previous studies have been undertaken to investigate the relationship between these organisms. A restructuring of the AMF phylum G…	Frontiers in Plant Science	<a href='https://dx.doi.org/10.3389/fpls.2020.00923' target='_blank'>10.3389/fpls.2020.00923</a>	1	1	0	0
6	Effects of desiccation stress on adult female longevity in Aedes aegypti and Ae. albopictus (Diptera: Culicidae): results of a systematic review and pooled survival analysis	Schmidt, Chris A.; Comeau, Genevieve; Monaghan, Andrew J.; Williamson, Daniel J.; Ernst, Kacey C.	2018	Background: Transmission dynamics of mosquito-borne viruses such as dengue, Zika and chikungunya are affected by the longevity of the adult female mosquito. Environmental conditions influence the survival of adult female Aedes mosquitoes, the primary vectors of these viruses. While the association of temperature with Aedes mortality has been relatively well-explored, the role of humidity is less …	PARASITES & VECTORS	<a href='https://dx.doi.org/10.1186/s13071-018-2808-6' target='_blank'>10.1186/s13071-018-2808-6</a>	1	0	0	0
1205.44	Attention Restoration Theory II: a systematic review to clarify attention processes affected by exposure to natural environments	Stevenson, M. P.; Schilhab, T.; Bentsen, P.	2018	Attention Restoration Theory (ART) predicts exposure to natural environments may lead to improved cognitive performance through restoration of a limited cognitive resource, directed attention. A recent review by Ohly and colleagues (2016) uncovered substantial ambiguity surrounding details of directed attention and how cognitive restoration was tested. Therefore, an updated systematic review was …	Journal of Toxicology and Environmental Health-Part B-Critical Reviews	<a href='https://dx.doi.org/10.1080/10937404.2018.1505571' target='_blank'>10.1080/10937404.2018.1505571</a>	1	1	0	1
190453	Land restoration by tree planting in the tropics and subtropics improves soil it infiltration, but some critical gaps still hinder conclusive results	Lozano-Baez, S. E.; Cooper, M.; Meli, P.; Ferraz, S. F. B.; Rodrigues, R. R.; Sauer, T. J.	2019	Infiltration is one of the most important hydrological processes in ecosystems, having important influence on soil erosion control and runoff, soil moisture content and groundwater recharge. This is particularly important considering the recent growing number of restoration initiatives worldwide encouraging forest cover expansion, mainly by tree planting. Here, we conducted a systematic review of…	Forest Ecology and Management	<a href='https://dx.doi.org/10.1016/j.foreco.2019.04.046' target='_blank'>10.1016/j.foreco.2019.04.046</a>	0	1	0	0
190963	Does biochar improve soil water retention? A systematic review and meta-analysis	Razzaghi, F.; Obour, P.B.; Arthur, E.	2019	Biochar is widely suggested as a soil amendment to improve soil physical properties for crop production. However, the heterogeneity between experiments in terms of biochar characteristics, experimental conditions and soil properties makes it difficult to compare and extrapolate results from different studies. We conducted a statistical meta-analysis of literature published between 2010 and 2019, …	Geoderma	<a href='https://dx.doi.org/10.1016/j.geoderma.2019.114055' target='_blank'>10.1016/j.geoderma.2019.114055</a>	1	0	0	0
200347	Fungal biocontrol against Meloidogyne spp. in agricultural crops: A systematic review and meta-analysis	Peiris, P. U. S.; Li, Y.; Brown, P.; Xu, C.	2020	Root-knot nematodes are the most damaging nematode pest for worldwide agricultural production. Chemical control is the most popular method; however, the risks of chemical nematicides to environment and health have made some effective nematicides being removed from the use for some crops. Comprehensive literature searches were conducted to identify the most potential and consistent alternative str…	Biological Control	<a href='https://dx.doi.org/10.1016/j.biocontrol.2020.104235' target='_blank'>10.1016/j.biocontrol.2020.104235</a>	1	1	0	0
200634	Systematic review: Effect of irrigation water quality and deficit irrigation on crop yield and water use efficiency.	Tura, L. E.; Tolossa, T. T.	2020	The main purpose of this paper is to review on the effect of irrigation water quality and deficit irrigation on crop yield and water use efficiency. Low quality water for irrigation can impose a major environmental constraint to crop productivity. If salts become excessive, losses in yield will result. To prevent yield loss, salts in the soil must be controlled at a concentration below that which…	Turkish Journal of Agriculture - Food Science and Technology	<a href='https://dx.doi.org/10.24925/turjaf.v8i5.1201-1210.3366' target='_blank'>10.24925/turjaf.v8i5.1201-1210.3366</a>	1	0	0	0
190730	Which diet has the least environmental impact on our planet? A systematic review of vegan, vegetarian and omnivorous diets	Chai, B.C.; van der Voort, J.R.; Grofelnik, K.; Eliasdottir, H.G.; KlÃ¶ss, I.; Perez-Cueto, F.J.A.	2019	The food that we consume has a large impact on our environment. The impact varies significantly between different diets. The aim of this systematic review is to address the question: Which diet has the least environmental impact on our planet? A comparison of a vegan, vegetarian and omnivorous diets. This systematic review is based on 16 studies and 18 reviews. The included studies were selected …	Sustainability (Switzerland)	<a href='https://dx.doi.org/10.3390/su11154110' target='_blank'>10.3390/su11154110</a>	1	1	0	1
						Total	37	37	7	18
